# Supplementary material for: Combination of Cold Helium Plasma with Fluoride Varnish to Improve Enamel Surface Protection
Source: Materials (Basel). 2025 Sep 25;18(19):4466. doi: 10.3390/ma18194466 (PMC12525247; doi:10.3390/ma18194466)
Supplement: Supplementary file 1 [file materials-18-04466-s001.zip]

Archive with 29 entries (25 files):
- Raw Result/
- Raw Result/EDX/
- Raw Result/EDX/EDX_Day0.pdf
- Raw Result/EDX/EDX_Day1.pdf
- Raw Result/EDX/EDX_Day2.pdf
- Raw Result/Microhardness/
- Raw Result/Microhardness/CONTROL  24hr.xls
- Raw Result/Microhardness/CONTROL  48hr.xls
- Raw Result/Microhardness/control 0.xls
- Raw Result/Microhardness/He 0.xls
- Raw Result/Microhardness/He 24.xls
- Raw Result/Microhardness/He 48.xls
- Raw Result/Microhardness/plasma He 0.xls
- Raw Result/Microhardness/plasma He 24.xls
- Raw Result/Microhardness/plasma He 48.xls
- Raw Result/Microhardness/plasma+v 0.xls
- Raw Result/Microhardness/plasma+v 24.xls
- Raw Result/Microhardness/plasma+v 48.xls
- Raw Result/Microhardness/pvp 0.xls
- Raw Result/Microhardness/pvp 24.xls
- Raw Result/Microhardness/pvp 48.xls
- Raw Result/Microhardness/varnish 0.xls
- Raw Result/Microhardness/varnish 24.xls
- Raw Result/Microhardness/varnish 48.xls
- Raw Result/Microhardness/varnish+p 0.xls
- Raw Result/Microhardness/varnish+p 24.xls
- Raw Result/Microhardness/varnish+p 48.xls
- Raw Result/SEM/
- Raw Result/SEM/SEM Pic.pdf
