# Supplementary material for: Combination of Cold Helium Plasma with Fluoride Varnish to Improve Enamel Surface Protection
Source: Materials (Basel). 2025 Sep 25;18(19):4466. doi: 10.3390/ma18194466 (PMC12525247; doi:10.3390/ma18194466)
Supplement: Supplementary file 1 [file materials-18-04466-s001.zip › Raw Result/Microhardness/CONTROL 24hr.xls]

## Sheet: Sheet1
d	Sample name	Series name	Number	Hardness
2021-06-28	CONTROL 24	Test series 1	1	320
2021-06-28	CONTROL 24	Test series 1	2	323
2021-06-28	CONTROL 24	Test series 1	3	327
2021-06-28	CONTROL 24	Test series 2	1	310
2021-06-28	CONTROL 24	Test series 2	2	311
2021-06-28	CONTROL 24	Test series 2	3	314
2021-06-28	CONTROL 24	Test series 3	1	294
2021-06-28	CONTROL 24	Test series 3	2	298
2021-06-28	CONTROL 24	Test series 3	3	298
2021-06-28	CONTROL 24	Test series 4	1	320
2021-06-28	CONTROL 24	Test series 4	2	324
2021-06-28	CONTROL 24	Test series 4	3	327
2021-06-28	CONTROL 24	Test series 5	1	395
2021-06-28	CONTROL 24	Test series 5	2	400
2021-06-28	CONTROL 24	Test series 5	3	403
2021-06-28	CONTROL 24	Test series 6	1	275
2021-06-28	CONTROL 24	Test series 6	2	278
2021-06-28	CONTROL 24	Test series 6	3	280
2021-06-28	CONTROL 24	Test series 7	1	300
2021-06-28	CONTROL 24	Test series 7	2	303
2021-06-28	CONTROL 24	Test series 7	3	304
2021-06-28	CONTROL 24	Test series 8	1	301
2021-06-28	CONTROL 24	Test series 8	2	305
2021-06-28	CONTROL 24	Test series 8	3	307
2021-06-28	CONTROL 24	Test series 9	1	296
2021-06-28	CONTROL 24	Test series 9	2	298
2021-06-28	CONTROL 24	Test series 9	3	300
2021-06-28	CONTROL 24	Test series 10	1	323
2021-06-28	CONTROL 24	Test series 10	2	328
2021-06-28	CONTROL 24	Test series 10	3	332
