# Supplementary material for: Combination of Cold Helium Plasma with Fluoride Varnish to Improve Enamel Surface Protection
Source: Materials (Basel). 2025 Sep 25;18(19):4466. doi: 10.3390/ma18194466 (PMC12525247; doi:10.3390/ma18194466)
Supplement: Supplementary file 1 [file materials-18-04466-s001.zip › Raw Result/Microhardness/CONTROL 48hr.xls]

## Sheet: Sheet1
Date	Sample name	Series name	Number	Hardness
2021-06-29	CONTROL 48	Test series 1	1	320
2021-06-29	CONTROL 48	Test series 1	2	325
2021-06-29	CONTROL 48	Test series 1	3	327
2021-06-29	CONTROL 48	Test series 2	1	327
2021-06-29	CONTROL 48	Test series 2	2	322
2021-06-29	CONTROL 48	Test series 2	3	325
2021-06-29	CONTROL 48	Test series 3	1	318
2021-06-29	CONTROL 48	Test series 3	2	322
2021-06-29	CONTROL 48	Test series 3	3	326
2021-06-29	CONTROL 48	Test series 4	1	321
2021-06-29	CONTROL 48	Test series 4	2	318
2021-06-29	CONTROL 48	Test series 4	3	315
2021-06-29	CONTROL 48	Test series 5	1	352
2021-06-29	CONTROL 48	Test series 5	2	364
2021-06-29	CONTROL 48	Test series 5	3	358
2021-06-29	CONTROL 48	Test series 6	1	263
2021-06-29	CONTROL 48	Test series 6	2	255
2021-06-29	CONTROL 48	Test series 6	3	259
2021-06-29	CONTROL 48	Test series 7	1	303
2021-06-29	CONTROL 48	Test series 7	2	299
2021-06-29	CONTROL 48	Test series 7	3	307
2021-06-29	CONTROL 48	Test series 8	1	316
2021-06-29	CONTROL 48	Test series 8	2	310
2021-06-29	CONTROL 48	Test series 8	3	320
2021-06-29	CONTROL 48	Test series 9	1	308
2021-06-29	CONTROL 48	Test series 9	2	304
2021-06-29	CONTROL 48	Test series 9	3	312
2021-06-29	CONTROL 48	Test series 10	1	344
2021-06-29	CONTROL 48	Test series 10	2	337
2021-06-29	CONTROL 48	Test series 10	3	330
