# Supplementary material for: Combination of Cold Helium Plasma with Fluoride Varnish to Improve Enamel Surface Protection
Source: Materials (Basel). 2025 Sep 25;18(19):4466. doi: 10.3390/ma18194466 (PMC12525247; doi:10.3390/ma18194466)
Supplement: Supplementary file 1 [file materials-18-04466-s001.zip › Raw Result/Microhardness/control 0.xls]

## Sheet: Sheet1
Date	Sample name	Series name	Number	Hardness
2021-05-29	control 0	Test series 1	1	257
2021-05-29	control 0	Test series 1	2	258
2021-05-29	control 0	Test series 1	3	258
2021-05-29	control 0	Test series 2	1	265
2021-05-29	control 0	Test series 2	2	266
2021-05-29	control 0	Test series 2	3	266
2021-05-29	control 0	Test series 3	1	411
2021-05-29	control 0	Test series 3	2	413
2021-05-29	control 0	Test series 3	3	412
2021-05-29	control 0	Test series 4	1	355
2021-05-29	control 0	Test series 4	2	351
2021-05-29	control 0	Test series 4	3	353
2021-05-29	control 0	Test series 5	1	329
2021-05-29	control 0	Test series 5	2	332
2021-05-29	control 0	Test series 5	3	330
2021-05-29	control 0	Test series 6	1	260
2021-05-29	control 0	Test series 6	2	259
2021-05-29	control 0	Test series 6	3	263
2021-05-29	control 0	Test series 7	1	341
2021-05-29	control 0	Test series 7	2	344
2021-05-29	control 0	Test series 7	3	340
2021-05-29	control 0	Test series 8	1	313
2021-05-29	control 0	Test series 8	2	315
2021-05-29	control 0	Test series 8	3	312
2021-05-29	control 0	Test series 9	1	312
2021-05-29	control 0	Test series 9	2	311
2021-05-29	control 0	Test series 9	3	314
2021-05-29	control 0	Test series 10	1	330
2021-05-29	control 0	Test series 10	2	327
2021-05-29	control 0	Test series 10	3	328
