# Supplementary material for: Combination of Cold Helium Plasma with Fluoride Varnish to Improve Enamel Surface Protection
Source: Materials (Basel). 2025 Sep 25;18(19):4466. doi: 10.3390/ma18194466 (PMC12525247; doi:10.3390/ma18194466)
Supplement: Supplementary file 1 [file materials-18-04466-s001.zip › Raw Result/Microhardness/He 0.xls]

## Sheet: Sheet1
پ	Sample name	Series name	Number	Hardness
2021-07-04	He 0	Test series 1	1	340
2021-07-04	He 0	Test series 1	2	347
2021-07-04	He 0	Test series 1	3	352
2021-07-04	He 0	Test series 2	1	291
2021-07-04	He 0	Test series 2	2	283
2021-07-04	He 0	Test series 2	3	288
2021-07-04	He 0	Test series 3	1	329
2021-07-04	He 0	Test series 3	2	320
2021-07-04	He 0	Test series 3	3	325
2021-07-04	He 0	Test series 4	1	369
2021-07-04	He 0	Test series 4	2	360
2021-07-04	He 0	Test series 4	3	365
2021-07-04	He 0	Test series 5	1	355
2021-07-04	He 0	Test series 5	2	348
2021-07-04	He 0	Test series 5	3	362
2021-07-04	He 0	Test series 6	1	348
2021-07-04	He 0	Test series 6	2	343
2021-07-04	He 0	Test series 6	3	352
2021-07-04	He 0	Test series 7	1	354
2021-07-04	He 0	Test series 7	2	346
2021-07-04	He 0	Test series 7	3	351
2021-07-04	He 0	Test series 8	1	354
2021-07-04	He 0	Test series 8	2	348
2021-07-04	He 0	Test series 8	3	360
2021-07-04	He 0	Test series 9	1	271
2021-07-04	He 0	Test series 9	2	267
2021-07-04	He 0	Test series 9	3	262
2021-07-04	He 0	Test series 10	1	371
2021-07-04	He 0	Test series 10	2	366
2021-07-04	He 0	Test series 10	3	375
