# Supplementary material for: Combination of Cold Helium Plasma with Fluoride Varnish to Improve Enamel Surface Protection
Source: Materials (Basel). 2025 Sep 25;18(19):4466. doi: 10.3390/ma18194466 (PMC12525247; doi:10.3390/ma18194466)
Supplement: Supplementary file 1 [file materials-18-04466-s001.zip › Raw Result/Microhardness/He 24.xls]

## Sheet: Sheet1
Date	Sample name	Series name	Number	Hardness
2021-07-05	He 24	Test series 1	1	335
2021-07-05	He 24	Test series 1	2	330
2021-07-05	He 24	Test series 1	3	339
2021-07-05	He 24	Test series 2	1	280
2021-07-05	He 24	Test series 2	2	268
2021-07-05	He 24	Test series 2	3	274
2021-07-05	He 24	Test series 3	1	324
2021-07-05	He 24	Test series 3	2	320
2021-07-05	He 24	Test series 3	3	315
2021-07-05	He 24	Test series 4	1	320
2021-07-05	He 24	Test series 4	2	315
2021-07-05	He 24	Test series 4	3	324
2021-07-05	He 24	Test series 5	1	346
2021-07-05	He 24	Test series 5	2	340
2021-07-05	He 24	Test series 5	3	334
2021-07-05	He 24	Test series 6	1	335
2021-07-05	He 24	Test series 6	2	341
2021-07-05	He 24	Test series 6	3	347
2021-07-05	He 24	Test series 7	1	345
2021-07-05	He 24	Test series 7	2	342
2021-07-05	He 24	Test series 7	3	337
2021-07-05	He 24	Test series 8	1	330
2021-07-05	He 24	Test series 8	2	340
2021-07-05	He 24	Test series 8	3	337
2021-07-05	He 24	Test series 9	1	248
2021-07-05	He 24	Test series 9	2	232
2021-07-05	He 24	Test series 9	3	240
2021-07-05	He 24	Test series 10	1	350
2021-07-05	He 24	Test series 10	2	358
2021-07-05	He 24	Test series 10	3	342
