# Supplementary material for: Combination of Cold Helium Plasma with Fluoride Varnish to Improve Enamel Surface Protection
Source: Materials (Basel). 2025 Sep 25;18(19):4466. doi: 10.3390/ma18194466 (PMC12525247; doi:10.3390/ma18194466)
Supplement: Supplementary file 1 [file materials-18-04466-s001.zip › Raw Result/Microhardness/He 48.xls]

## Sheet: Sheet1
Date	Sample name	Series name	Number	Hardness
2021-07-06	He 48	Test series 1	1	309
2021-07-06	He 48	Test series 1	2	317
2021-07-06	He 48	Test series 1	3	314
2021-07-06	He 48	Test series 2	1	270
2021-07-06	He 48	Test series 2	2	280
2021-07-06	He 48	Test series 2	3	268
2021-07-06	He 48	Test series 3	1	310
2021-07-06	He 48	Test series 3	2	319
2021-07-06	He 48	Test series 3	3	315
2021-07-06	He 48	Test series 4	1	307
2021-07-06	He 48	Test series 4	2	319
2021-07-06	He 48	Test series 4	3	313
2021-07-06	He 48	Test series 5	1	312
2021-07-06	He 48	Test series 5	2	320
2021-07-06	He 48	Test series 5	3	328
2021-07-06	He 48	Test series 6	1	345
2021-07-06	He 48	Test series 6	2	341
2021-07-06	He 48	Test series 6	3	336
2021-07-06	He 48	Test series 7	1	308
2021-07-06	He 48	Test series 7	2	316
2021-07-06	He 48	Test series 7	3	313
2021-07-06	He 48	Test series 8	1	321
2021-07-06	He 48	Test series 8	2	330
2021-07-06	He 48	Test series 8	3	326
2021-07-06	He 48	Test series 9	1	221
2021-07-06	He 48	Test series 9	2	226
2021-07-06	He 48	Test series 9	3	230
2021-07-06	He 48	Test series 10	1	312
2021-07-06	He 48	Test series 10	2	316
2021-07-06	He 48	Test series 10	3	307
