# Supplementary material for: Combination of Cold Helium Plasma with Fluoride Varnish to Improve Enamel Surface Protection
Source: Materials (Basel). 2025 Sep 25;18(19):4466. doi: 10.3390/ma18194466 (PMC12525247; doi:10.3390/ma18194466)
Supplement: Supplementary file 1 [file materials-18-04466-s001.zip › Raw Result/Microhardness/plasma He 0.xls]

## Sheet: Sheet1
49	Sample name	Series name	Number	Hardness
2021-07-12	plasma He 0	Test series 1	1	491
2021-07-12	plasma He 0	Test series 1	2	495
2021-07-12	plasma He 0	Test series 1	3	486
2021-07-12	plasma He 0	Test series 2	1	381
2021-07-12	plasma He 0	Test series 2	2	377
2021-07-12	plasma He 0	Test series 2	3	372
2021-07-12	plasma He 0	Test series 3	1	336
2021-07-12	plasma He 0	Test series 3	2	340
2021-07-12	plasma He 0	Test series 3	3	331
2021-07-12	plasma He 0	Test series 4	1	396
2021-07-12	plasma He 0	Test series 4	2	401
2021-07-12	plasma He 0	Test series 4	3	391
2021-07-12	plasma He 0	Test series 5	1	372
2021-07-12	plasma He 0	Test series 5	2	377
2021-07-12	plasma He 0	Test series 5	3	381
2021-07-12	plasma He 0	Test series 6	1	435
2021-07-12	plasma He 0	Test series 6	2	427
2021-07-12	plasma He 0	Test series 6	3	431
2021-07-12	plasma He 0	Test series 7	1	394
2021-07-12	plasma He 0	Test series 7	2	399
2021-07-12	plasma He 0	Test series 7	3	403
2021-07-12	plasma He 0	Test series 8	1	375
2021-07-12	plasma He 0	Test series 8	2	365
2021-07-12	plasma He 0	Test series 8	3	370
2021-07-12	plasma He 0	Test series 9	1	432
2021-07-12	plasma He 0	Test series 9	2	441
2021-07-12	plasma He 0	Test series 9	3	437
2021-07-12	plasma He 0	Test series 10	1	415
2021-07-12	plasma He 0	Test series 10	2	410
2021-07-12	plasma He 0	Test series 10	3	405
