# Supplementary material for: Combination of Cold Helium Plasma with Fluoride Varnish to Improve Enamel Surface Protection
Source: Materials (Basel). 2025 Sep 25;18(19):4466. doi: 10.3390/ma18194466 (PMC12525247; doi:10.3390/ma18194466)
Supplement: Supplementary file 1 [file materials-18-04466-s001.zip › Raw Result/Microhardness/plasma He 24.xls]

## Sheet: Sheet1
Date	Sample name	Series name	Number	Hardness
2021-07-13	plasma He 24	Test series 1	1	473
2021-07-13	plasma He 24	Test series 1	2	465
2021-07-13	plasma He 24	Test series 1	3	469
2021-07-13	plasma He 24	Test series 2	1	350
2021-07-13	plasma He 24	Test series 2	2	346
2021-07-13	plasma He 24	Test series 2	3	341
2021-07-13	plasma He 24	Test series 3	1	306
2021-07-13	plasma He 24	Test series 3	2	303
2021-07-13	plasma He 24	Test series 3	3	299
2021-07-13	plasma He 24	Test series 4	1	345
2021-07-13	plasma He 24	Test series 4	2	355
2021-07-13	plasma He 24	Test series 4	3	350
2021-07-13	plasma He 24	Test series 5	1	255
2021-07-13	plasma He 24	Test series 5	2	258
2021-07-13	plasma He 24	Test series 5	3	252
2021-07-13	plasma He 24	Test series 6	1	387
2021-07-13	plasma He 24	Test series 6	2	378
2021-07-13	plasma He 24	Test series 6	3	383
2021-07-13	plasma He 24	Test series 7	1	364
2021-07-13	plasma He 24	Test series 7	2	370
2021-07-13	plasma He 24	Test series 7	3	367
2021-07-13	plasma He 24	Test series 8	1	365
2021-07-13	plasma He 24	Test series 8	2	356
2021-07-13	plasma He 24	Test series 8	3	361
2021-07-13	plasma He 24	Test series 9	1	409
2021-07-13	plasma He 24	Test series 9	2	417
2021-07-13	plasma He 24	Test series 9	3	413
2021-07-13	plasma He 24	Test series 10	1	461
2021-07-13	plasma He 24	Test series 10	2	457
2021-07-13	plasma He 24	Test series 10	3	452
