# Supplementary material for: Combination of Cold Helium Plasma with Fluoride Varnish to Improve Enamel Surface Protection
Source: Materials (Basel). 2025 Sep 25;18(19):4466. doi: 10.3390/ma18194466 (PMC12525247; doi:10.3390/ma18194466)
Supplement: Supplementary file 1 [file materials-18-04466-s001.zip › Raw Result/Microhardness/plasma He 48.xls]

## Sheet: Sheet1
Date	Sample name	Series name	Number	Hardness
2021-07-14	plasma He 48	Test series 1	1	364
2021-07-14	plasma He 48	Test series 1	2	368
2021-07-14	plasma He 48	Test series 1	3	371
2021-07-14	plasma He 48	Test series 2	1	276
2021-07-14	plasma He 48	Test series 2	2	273
2021-07-14	plasma He 48	Test series 2	3	269
2021-07-14	plasma He 48	Test series 3	1	423
2021-07-14	plasma He 48	Test series 3	2	430
2021-07-14	plasma He 48	Test series 3	3	427
2021-07-14	plasma He 48	Test series 4	1	351
2021-07-14	plasma He 48	Test series 4	2	355
2021-07-14	plasma He 48	Test series 4	3	359
2021-07-14	plasma He 48	Test series 5	1	348
2021-07-14	plasma He 48	Test series 5	2	356
2021-07-14	plasma He 48	Test series 5	3	352
2021-07-14	plasma He 48	Test series 6	1	283
2021-07-14	plasma He 48	Test series 6	2	290
2021-07-14	plasma He 48	Test series 6	3	287
2021-07-14	plasma He 48	Test series 7	1	349
2021-07-14	plasma He 48	Test series 7	2	353
2021-07-14	plasma He 48	Test series 7	3	357
2021-07-14	plasma He 48	Test series 8	1	329
2021-07-14	plasma He 48	Test series 8	2	325
2021-07-14	plasma He 48	Test series 8	3	332
2021-07-14	plasma He 48	Test series 9	1	420
2021-07-14	plasma He 48	Test series 9	2	428
2021-07-14	plasma He 48	Test series 9	3	424
2021-07-14	plasma He 48	Test series 10	1	432
2021-07-14	plasma He 48	Test series 10	2	429
2021-07-14	plasma He 48	Test series 10	3	425
