# Supplementary material for: Combination of Cold Helium Plasma with Fluoride Varnish to Improve Enamel Surface Protection
Source: Materials (Basel). 2025 Sep 25;18(19):4466. doi: 10.3390/ma18194466 (PMC12525247; doi:10.3390/ma18194466)
Supplement: Supplementary file 1 [file materials-18-04466-s001.zip › Raw Result/Microhardness/plasma+v 0.xls]

## Sheet: Sheet1
Date	Sample name	Series name	Number	Hardness
2021-08-29	plasma+v 0	Test series 1	1	417
2021-08-29	plasma+v 0	Test series 1	2	414
2021-08-29	plasma+v 0	Test series 1	3	409
2021-08-29	plasma+v 0	Test series 2	1	416	.
2021-08-29	plasma+v 0	Test series 2	2	412	.
2021-08-29	plasma+v 0	Test series 2	3	419	.
2021-08-29	plasma+v 0	Test series 2	4	403
2021-08-29	plasma+v 0	Test series 2	5	410
2021-08-29	plasma+v 0	Test series 2	6	411
2021-08-29	plasma+v 0	Test series 3	1	377	.
2021-08-29	plasma+v 0	Test series 3	2	387	.
2021-08-29	plasma+v 0	Test series 3	3	382	.
2021-08-29	plasma+v 0	Test series 3	4	342
2021-08-29	plasma+v 0	Test series 3	5	308
2021-08-29	plasma+v 0	Test series 3	6	357
2021-08-29	plasma+v 0	Test series 4	1	366
2021-08-29	plasma+v 0	Test series 4	2	371
2021-08-29	plasma+v 0	Test series 4	3	376
2021-08-29	plasma+v 0	Test series 5	1	431
2021-08-29	plasma+v 0	Test series 5	2	434
2021-08-29	plasma+v 0	Test series 5	3	427
2021-08-29	plasma+v 0	Test series 6	1	398
2021-08-29	plasma+v 0	Test series 6	2	403
2021-08-29	plasma+v 0	Test series 6	3	406
2021-08-29	plasma+v 0	Test series 7	1	420
2021-08-29	plasma+v 0	Test series 7	2	430
2021-08-29	plasma+v 0	Test series 7	3	425
2021-08-29	plasma+v 0	Test series 8	1	444
2021-08-29	plasma+v 0	Test series 8	2	439
2021-08-29	plasma+v 0	Test series 8	3	447
2021-08-29	plasma+v 0	Test series 9	1	457
2021-08-29	plasma+v 0	Test series 9	2	460
2021-08-29	plasma+v 0	Test series 9	3	452
2021-08-29	plasma+v 0	Test series 10	1	454
2021-08-29	plasma+v 0	Test series 10	2	449
2021-08-29	plasma+v 0	Test series 10	3	459
