# Supplementary material for: Combination of Cold Helium Plasma with Fluoride Varnish to Improve Enamel Surface Protection
Source: Materials (Basel). 2025 Sep 25;18(19):4466. doi: 10.3390/ma18194466 (PMC12525247; doi:10.3390/ma18194466)
Supplement: Supplementary file 1 [file materials-18-04466-s001.zip › Raw Result/Microhardness/plasma+v 24.xls]

## Sheet: Sheet1
Date	Sample name	Series name	Number	Hardness
2021-08-30	plasma+v 24	Test series 1	1	461
2021-08-30	plasma+v 24	Test series 1	2	408
2021-08-30	plasma+v 24	Test series 1	3	413
2021-08-30	plasma+v 24	Test series 2	1	389
2021-08-30	plasma+v 24	Test series 2	2	381
2021-08-30	plasma+v 24	Test series 2	3	386
2021-08-30	plasma+v 24	Test series 3	1	383
2021-08-30	plasma+v 24	Test series 3	2	379
2021-08-30	plasma+v 24	Test series 3	3	386
2021-08-30	plasma+v 24	Test series 4	1	350
2021-08-30	plasma+v 24	Test series 4	2	358
2021-08-30	plasma+v 24	Test series 4	3	355
2021-08-30	plasma+v 24	Test series 5	1	417
2021-08-30	plasma+v 24	Test series 5	2	414
2021-08-30	plasma+v 24	Test series 5	3	410
2021-08-30	plasma+v 24	Test series 6	1	388
2021-08-30	plasma+v 24	Test series 6	2	393
2021-08-30	plasma+v 24	Test series 6	3	398
2021-08-30	plasma+v 24	Test series 7	1	385
2021-08-30	plasma+v 24	Test series 7	2	390
2021-08-30	plasma+v 24	Test series 7	3	380
2021-08-30	plasma+v 24	Test series 8	1	407
2021-08-30	plasma+v 24	Test series 8	2	412
2021-08-30	plasma+v 24	Test series 8	3	417
2021-08-30	plasma+v 24	Test series 9	1	417
2021-08-30	plasma+v 24	Test series 9	2	420
2021-08-30	plasma+v 24	Test series 9	3	412
2021-08-30	plasma+v 24	Test series 10	1	402
2021-08-30	plasma+v 24	Test series 10	2	409
2021-08-30	plasma+v 24	Test series 10	3	406
