# Supplementary material for: Combination of Cold Helium Plasma with Fluoride Varnish to Improve Enamel Surface Protection
Source: Materials (Basel). 2025 Sep 25;18(19):4466. doi: 10.3390/ma18194466 (PMC12525247; doi:10.3390/ma18194466)
Supplement: Supplementary file 1 [file materials-18-04466-s001.zip › Raw Result/Microhardness/plasma+v 48.xls]

## Sheet: Sheet1
Date	Sample name	Series name	Number	Hardness
2021-08-31	plasma+v 48	Test series 1	1	398
2021-08-31	plasma+v 48	Test series 1	2	406
2021-08-31	plasma+v 48	Test series 1	3	403
2021-08-31	plasma+v 48	Test series 2	1	347
2021-08-31	plasma+v 48	Test series 2	2	342
2021-08-31	plasma+v 48	Test series 2	3	337
2021-08-31	plasma+v 48	Test series 3	1	350	.
2021-08-31	plasma+v 48	Test series 3	2	335
2021-08-31	plasma+v 48	Test series 3	3	353	.
2021-08-31	plasma+v 48	Test series 3	4	345	.
2021-08-31	plasma+v 48	Test series 4	1	381	.
2021-08-31	plasma+v 48	Test series 4	2	386	.
2021-08-31	plasma+v 48	Test series 4	3	389	.
2021-08-31	plasma+v 48	Test series 4	4	325
2021-08-31	plasma+v 48	Test series 5	1	409
2021-08-31	plasma+v 48	Test series 5	2	417
2021-08-31	plasma+v 48	Test series 5	3	414
2021-08-31	plasma+v 48	Test series 6	1	370
2021-08-31	plasma+v 48	Test series 6	2	365
2021-08-31	plasma+v 48	Test series 6	3	375
2021-08-31	plasma+v 48	Test series 7	1	381
2021-08-31	plasma+v 48	Test series 7	2	384
2021-08-31	plasma+v 48	Test series 7	3	378
2021-08-31	plasma+v 48	Test series 8	1	376	.
2021-08-31	plasma+v 48	Test series 8	2	381	.
2021-08-31	plasma+v 48	Test series 8	3	384	.
2021-08-31	plasma+v 48	Test series 8	4	376
2021-08-31	plasma+v 48	Test series 9	1	409
2021-08-31	plasma+v 48	Test series 9	2	405
2021-08-31	plasma+v 48	Test series 9	3	412
2021-08-31	plasma+v 48	Test series 10	1	379
2021-08-31	plasma+v 48	Test series 10	2	384
2021-08-31	plasma+v 48	Test series 10	3	374
