# Supplementary material for: Combination of Cold Helium Plasma with Fluoride Varnish to Improve Enamel Surface Protection
Source: Materials (Basel). 2025 Sep 25;18(19):4466. doi: 10.3390/ma18194466 (PMC12525247; doi:10.3390/ma18194466)
Supplement: Supplementary file 1 [file materials-18-04466-s001.zip › Raw Result/Microhardness/pvp 0.xls]

## Sheet: Sheet1
Date	Sample name	Series name	Number	Hardness
2021-09-04	pvp 0	Test series 1	1	449
2021-09-04	pvp 0	Test series 1	2	472
2021-09-04	pvp 0	Test series 1	3	428
2021-09-04	pvp 0	Test series 2	1	449
2021-09-04	pvp 0	Test series 2	2	497
2021-09-04	pvp 0	Test series 2	3	523
2021-09-04	pvp 0	Test series 3	1	552
2021-09-04	pvp 0	Test series 3	2	497
2021-09-04	pvp 0	Test series 3	3	523
2021-09-04	pvp 0	Test series 4	1	428
2021-09-04	pvp 0	Test series 4	2	409
2021-09-04	pvp 0	Test series 4	3	461
2021-09-04	pvp 0	Test series 5	1	357
2021-09-04	pvp 0	Test series 5	2	342
2021-09-04	pvp 0	Test series 5	3	357
2021-09-04	pvp 0	Test series 6	1	439
2021-09-04	pvp 0	Test series 6	2	365
2021-09-04	pvp 0	Test series 6	3	428
2021-09-04	pvp 0	Test series 7	1	418
2021-09-04	pvp 0	Test series 7	2	418
2021-09-04	pvp 0	Test series 7	3	308
2021-09-04	pvp 0	Test series 8	1	390
2021-09-04	pvp 0	Test series 8	2	409
2021-09-04	pvp 0	Test series 8	3	315
2021-09-04	pvp 0	Test series 9	1	552
2021-09-04	pvp 0	Test series 9	2	308
2021-09-04	pvp 0	Test series 9	3	537
2021-09-04	pvp 0	Test series 10	1	510
2021-09-04	pvp 0	Test series 10	2	510
2021-09-04	pvp 0	Test series 10	3	472
