# Supplementary material for: Combination of Cold Helium Plasma with Fluoride Varnish to Improve Enamel Surface Protection
Source: Materials (Basel). 2025 Sep 25;18(19):4466. doi: 10.3390/ma18194466 (PMC12525247; doi:10.3390/ma18194466)
Supplement: Supplementary file 1 [file materials-18-04466-s001.zip › Raw Result/Microhardness/varnish 24.xls]

## Sheet: Sheet1
Date	Sample name	Series name	Number	Hardness
2021-09-05	varnish 24	Test series 1	1	328
2021-09-05	varnish 24	Test series 1	2	418
2021-09-05	varnish 24	Test series 1	3	428
2021-09-05	varnish 24	Test series 2	1	382
2021-09-05	varnish 24	Test series 2	2	349
2021-09-05	varnish 24	Test series 2	3	302
2021-09-05	varnish 24	Test series 3	1	439
2021-09-05	varnish 24	Test series 3	2	484
2021-09-05	varnish 24	Test series 3	3	497
2021-09-05	varnish 24	Test series 4	1	342
2021-09-05	varnish 24	Test series 4	2	342
2021-09-05	varnish 24	Test series 4	3	335
2021-09-05	varnish 24	Test series 5	1	328
2021-09-05	varnish 24	Test series 5	2	409
2021-09-05	varnish 24	Test series 5	3	382
2021-09-05	varnish 24	Test series 6	1	523
2021-09-05	varnish 24	Test series 6	2	373
2021-09-05	varnish 24	Test series 6	3	484
2021-09-05	varnish 24	Test series 7	1	439
2021-09-05	varnish 24	Test series 7	2	409
2021-09-05	varnish 24	Test series 7	3	449
2021-09-05	varnish 24	Test series 8	1	203
2021-09-05	varnish 24	Test series 8	2	264
2021-09-05	varnish 24	Test series 8	3	229
2021-09-05	varnish 24	Test series 9	1	279
2021-09-05	varnish 24	Test series 9	2	296
2021-09-05	varnish 24	Test series 9	3	279
2021-09-05	varnish 24	Test series 10	1	390
2021-09-05	varnish 24	Test series 10	2	399
2021-09-05	varnish 24	Test series 10	3	342
