# Supplementary material for: Combination of Cold Helium Plasma with Fluoride Varnish to Improve Enamel Surface Protection
Source: Materials (Basel). 2025 Sep 25;18(19):4466. doi: 10.3390/ma18194466 (PMC12525247; doi:10.3390/ma18194466)
Supplement: Supplementary file 1 [file materials-18-04466-s001.zip › Raw Result/Microhardness/varnish+p 0.xls]

## Sheet: Sheet1
Date	Sample name	Series name	Number	Hardness
2021-08-29	varnish+p 0	Test series 1	1	320
2021-08-29	varnish+p 0	Test series 1	2	316
2021-08-29	varnish+p 0	Test series 1	3	323
2021-08-29	varnish+p 0	Test series 2	1	429
2021-08-29	varnish+p 0	Test series 2	2	415
2021-08-29	varnish+p 0	Test series 2	3	410
2021-08-29	varnish+p 0	Test series 3	1	426
2021-08-29	varnish+p 0	Test series 3	2	430
2021-08-29	varnish+p 0	Test series 3	3	433
2021-08-29	varnish+p 0	Test series 4	1	436
2021-08-29	varnish+p 0	Test series 4	2	439
2021-08-29	varnish+p 0	Test series 4	3	432
2021-08-29	varnish+p 0	Test series 5	1	457
2021-08-29	varnish+p 0	Test series 5	2	454
2021-08-29	varnish+p 0	Test series 5	3	450
2021-08-29	varnish+p 0	Test series 6	1	405
2021-08-29	varnish+p 0	Test series 6	2	409
2021-08-29	varnish+p 0	Test series 6	3	413
2021-08-29	varnish+p 0	Test series 7	1	372
2021-08-29	varnish+p 0	Test series 7	2	368
2021-08-29	varnish+p 0	Test series 7	3	376
2021-08-29	varnish+p 0	Test series 8	1	368
2021-08-29	varnish+p 0	Test series 8	2	372
2021-08-29	varnish+p 0	Test series 8	3	376
2021-08-29	varnish+p 0	Test series 9	1	376
2021-08-29	varnish+p 0	Test series 9	2	380
2021-08-29	varnish+p 0	Test series 9	3	383
2021-08-29	varnish+p 0	Test series 10	1	396
2021-08-29	varnish+p 0	Test series 10	2	392
2021-08-29	varnish+p 0	Test series 10	3	399
