# Supplementary material for: Combination of Cold Helium Plasma with Fluoride Varnish to Improve Enamel Surface Protection
Source: Materials (Basel). 2025 Sep 25;18(19):4466. doi: 10.3390/ma18194466 (PMC12525247; doi:10.3390/ma18194466)
Supplement: Supplementary file 1 [file materials-18-04466-s001.zip › Raw Result/Microhardness/varnish+p 24.xls]

## Sheet: Sheet1
Date	Sample name	Series name	Number	Hardness
2021-08-30	varnish+p 24	Test series 1	1	283
2021-08-30	varnish+p 24	Test series 1	2	279
2021-08-30	varnish+p 24	Test series 1	3	287
2021-08-30	varnish+p 24	Test series 2	1	387
2021-08-30	varnish+p 24	Test series 2	2	391
2021-08-30	varnish+p 24	Test series 2	3	395
2021-08-30	varnish+p 24	Test series 3	1	0
2021-08-30	varnish+p 24	Test series 3	2	392	.
2021-08-30	varnish+p 24	Test series 3	3	388	.
2021-08-30	varnish+p 24	Test series 3	4	384	.
2021-08-30	varnish+p 24	Test series 4	1	424
2021-08-30	varnish+p 24	Test series 4	2	431
2021-08-30	varnish+p 24	Test series 4	3	428
2021-08-30	varnish+p 24	Test series 5	1	364
2021-08-30	varnish+p 24	Test series 5	2	357
2021-08-30	varnish+p 24	Test series 5	3	360
2021-08-30	varnish+p 24	Test series 6	1	361
2021-08-30	varnish+p 24	Test series 6	2	354
2021-08-30	varnish+p 24	Test series 6	3	358
2021-08-30	varnish+p 24	Test series 7	1	368
2021-08-30	varnish+p 24	Test series 7	2	364
2021-08-30	varnish+p 24	Test series 7	3	371
2021-08-30	varnish+p 24	Test series 8	1	370
2021-08-30	varnish+p 24	Test series 8	2	378
2021-08-30	varnish+p 24	Test series 8	3	375
2021-08-30	varnish+p 24	Test series 9	1	391
2021-08-30	varnish+p 24	Test series 9	2	394
2021-08-30	varnish+p 24	Test series 9	3	386
2021-08-30	varnish+p 24	Test series 10	1	348
2021-08-30	varnish+p 24	Test series 10	2	353
2021-08-30	varnish+p 24	Test series 10	3	356
