# Supplementary material for: Combination of Cold Helium Plasma with Fluoride Varnish to Improve Enamel Surface Protection
Source: Materials (Basel). 2025 Sep 25;18(19):4466. doi: 10.3390/ma18194466 (PMC12525247; doi:10.3390/ma18194466)
Supplement: Supplementary file 1 [file materials-18-04466-s001.zip › Raw Result/Microhardness/varnish+p 48.xls]

## Sheet: Sheet1
Date	Sample name	Series name	Number	Hardness
2021-08-31	varnish+p 48	Test series 1	1	250
2021-08-31	varnish+p 48	Test series 1	2	257	.
2021-08-31	varnish+p 48	Test series 1	3	253	.
2021-08-31	varnish+p 48	Test series 1	4	260	.
2021-08-31	varnish+p 48	Test series 2	1	354
2021-08-31	varnish+p 48	Test series 2	2	350
2021-08-31	varnish+p 48	Test series 2	3	358
2021-08-31	varnish+p 48	Test series 3	1	403
2021-08-31	varnish+p 48	Test series 3	2	410
2021-08-31	varnish+p 48	Test series 3	3	407
2021-08-31	varnish+p 48	Test series 4	1	398
2021-08-31	varnish+p 48	Test series 4	2	406
2021-08-31	varnish+p 48	Test series 4	3	402
2021-08-31	varnish+p 48	Test series 5	1	0
2021-08-31	varnish+p 48	Test series 5	2	422
2021-08-31	varnish+p 48	Test series 5	3	415
2021-08-31	varnish+p 48	Test series 5	4	419
2021-08-31	varnish+p 48	Test series 6	1	376
2021-08-31	varnish+p 48	Test series 6	2	383
2021-08-31	varnish+p 48	Test series 6	3	380
2021-08-31	varnish+p 48	Test series 7	1	403
2021-08-31	varnish+p 48	Test series 7	2	407
2021-08-31	varnish+p 48	Test series 7	3	399
2021-08-31	varnish+p 48	Test series 8	1	401
2021-08-31	varnish+p 48	Test series 8	2	394
2021-08-31	varnish+p 48	Test series 8	3	398
2021-08-31	varnish+p 48	Test series 9	1	411
2021-08-31	varnish+p 48	Test series 9	2	403
2021-08-31	varnish+p 48	Test series 9	3	407
2021-08-31	varnish+p 48	Test series 10	1	396
2021-08-31	varnish+p 48	Test series 10	2	404
2021-08-31	varnish+p 48	Test series 10	3	400
